# Supplementary material for: Analysis of vibratory mode changes in symmetric and asymmetric activation of the canine larynx
Source: PLoS One. 2022 Apr 14;17(4):e0266910. doi: 10.1371/journal.pone.0266910 (PMC9009716; doi:10.1371/journal.pone.0266910)
Supplement: S1 File — (M) [file pone.0266910.s001.m]

function [LF0t, LF0, DR, A, OT, CT, TP, AP, Phasym, exclude] = S1_caclulateParameters(gawTotal, Fs, exclude, gawL, gawR, relMin, PhaminBased)
%Calculates Jitter %, Shimmer % and Phase asymmetry for the gaw, excludes
%the damaged signal section from calculation
%
%INPUT:
%   gawTotal    = the total glottal area Waveform
%   Fs          = Sampling frequency
%   exclude     = n x 2 matrix containing all frame ranges to exclude
%                 (e.g. start and end frames of damaged sections)
%   gawL        = the left partial glottal area Waveform
%   gawR        = the right partial glottal area Waveform
%   relMin      = minimum peak prominence for peaks to detect
%   PhaminBased = calculate cycles for Phase asymmetry minimum based 
%                 (defaul=true) 
%
%OUTPUT:
%	LF0t        = time vector for relative fundamental frequency values
%   LF0         = relative fundamental frequency values
%   DR          = Dynamic ranges (peak to peak distances) for all cycles
%   A           = Peak-Amplitudes for all cycles
%   OT          = Opening times (glottal area increases) for all cycles
%   CT          = Closing times (glottal area decreases) for all cycles
%   TP          = Time periodicity (cycle length perturbation for 
%                 neighbouring cycles)
%   AP          = Amplitude periodicity (dynamic range perturbation for 
%                 neighbouring cycles [parameter name is misleading])
%   Phasym      = Cycle-wise Phase Asymmetry for left and right partial 
%                 GAWs
%   exclude     = final matrix of excluded sections (input and additional
%               = cycle detection based excludions


%fundamental frequency limits that can be expected for dog phonation,
%relevant for cycle detection
dogMinFreq=80;
dogMaxFreq=1000;


%empty exclude if nothing was excluded
if nargin < 3 || exclude(1,1)==0
exclude=[];
end
%only calculate symmetry measures if left and rigth partial GAWs were given
calculateSym = 1;
if nargin < 5
calculateSym = 0;
end
%default values 
if nargin < 6
relMin=0.05;
end
if nargin < 7
PhaminBased=true;
end

%in case of multiple excule sections, add column for later numbering
if size(exclude,2) == 2
    exclude = [exclude,zeros(size(exclude,1),1)];
end

%transpose GAW to row vector
if size(gawTotal,1)> 1
    gawTotal=gawTotal';
end

gawForRange=gawTotal;
cycleRange = round((1/dogMinFreq)*Fs);


%flatten excluded sections
for k=size(exclude,1):-1:1
    gawForRange(exclude(k,1):exclude(k,2))=[];
    %(to avoid pseudo-peaks at the border of the exclude section)
    gawTotal(exclude(k,1):exclude(k,2))=Inf;
end
%get maximum dynamic range in a section of about one minimum cycle length
ampRange=0;
for k=1:length(gawForRange)-cycleRange+1
    newRange= max(gawForRange(k:k+cycleRange-1))-min(gawForRange(k:k+cycleRange-1));
    if newRange > ampRange
        ampRange=newRange;
    end
    
end


%detect peaks in total GAW, no frequencies above maximum dog freq allowed
[~, locsRaw] = findpeaks(gawTotal, 'MinPeakProminence',round(ampRange*relMin), 'MinPeakDistance', round(Fs/dogMaxFreq));
%create frame vector
t=1:length(gawTotal);


%raw LF0s for outlier exclusion
cycleLengthsRaw=diff(locsRaw);
LF0Raw=1./(cycleLengthsRaw);
medLF0=median(LF0Raw);
medC=median(cycleLengthsRaw);
av_LF0Raw=movmedian(LF0Raw,10);
av_cycleLengthsRaw=movmedian(cycleLengthsRaw,10);

%get all values included in exclude (matrix with borders to cloumn vector;
exclude_vals=[];
if ~isempty(exclude)
    exclude_vals = cumsum(accumarray(cumsum([1;exclude(:,2)-exclude(:,1)+1]),[exclude(:,1);0]-[0;exclude(:,2)]-1)+1); %credit to Andrei Bobrov for this line 
    exclude_vals = exclude_vals(1:end-1);
end
%detect outlier cycles
for k=1:length(LF0Raw)
    if (LF0Raw(k)-av_LF0Raw(k))>medLF0 
        %too short cycles
        if ~isempty(exclude_vals) && (any(find(exclude_vals==locsRaw(k))) || any(find(exclude_vals==locsRaw(k+1))))
            %do not add since section was already excluded
        else
            exp=median(locsRaw(k):locsRaw(k+1));
            exclude=[exclude;exp,exp,0]; %add cycles to exclude data 
        end
    elseif((cycleLengthsRaw(k)-av_cycleLengthsRaw(k))>medC)
        %too long cycles
        if ~isempty(exclude_vals) && (any(find(exclude_vals==locsRaw(k))) || any(find(exclude_vals==locsRaw(k+1))))
            %do not add since section was already excluded
        else
            exp=median(locsRaw(k):locsRaw(k+1));
            exclude=[exclude;exp,exp,1]; %add cycles to exclude data 
        end
    end
        
end

if size(exclude, 1)> 1
    exclude=sortrows(exclude,1);
end

%exclude sections with damaged data / outlier cycles 
for k=size(exclude,1):-1:1
    
    %extend exclude vector to remove everything between peaks
    v1 = locsRaw-exclude(k,1)-1;
    v2 = locsRaw-(exclude(k,2)+2);
    [~,pos1] = max(v1(v1<-1));
    [~,pos2] = max(v2(v2<=-1));
    %special case: only first or last peak are in damaged zone:
    if isempty(pos1) && ~isempty(pos2) 
        pos1=1;
    elseif ~isempty(pos1) && isempty(pos2) 
        pos2=length(locsRaw)-1;
    end
    pos2=pos2+1;
    %remove potential artificial height difference that would arise after 
    %exclusion if section was too long
    if exclude(k,3)==1
        gawTotal(locsRaw(pos2):end)=gawTotal(locsRaw(pos2):end)+(gawTotal(locsRaw(pos1))-gawTotal(locsRaw(pos2)));
    end
    %remove damaged / outlier cycle sections
    gawTotal((locsRaw(pos1)):(locsRaw(pos2)-1))=[];
    
    %do the same for local GAWs
    if calculateSym==1
        if exclude(k,3)==1
            gawL(locsRaw(pos2):end)=gawL(locsRaw(pos2):end)+(gawL(locsRaw(pos1))-gawL(locsRaw(pos2)));
            gawR(locsRaw(pos2):end)=gawR(locsRaw(pos2):end)+(gawR(locsRaw(pos1))-gawR(locsRaw(pos2)));
        end
        gawL((locsRaw(pos1)):(locsRaw(pos2)-1))=[];      
        gawR((locsRaw(pos1)):(locsRaw(pos2)-1))=[];
    end
    
    %update exclude matrix to featue actually excluded sections)
    exclude(k,1)=locsRaw(pos1);
    exclude(k,2)=locsRaw(pos2)-1;
    
    %adjust time and location vector accordingly
    t((locsRaw(pos1)):(locsRaw(pos2)-1))=[];
    locsRaw(pos1:pos2-1)=[];
       
end

%cycle detection on cleaned signal for parameter calculation
[peaks4Shimmer, locs4Jitter] = findpeaks(gawTotal, 'MinPeakProminence',round(ampRange*relMin), 'MinPeakDistance', round(Fs/dogMaxFreq));

%determine minima between cycles of GAW for new minimum based cycles and
%dynamic range
locs4minBased=zeros(1,length(locs4Jitter)-1);
    for k=1:length(locs4minBased)   
        [~, locs4minBased(k)]= min(gawTotal(locs4Jitter(k):locs4Jitter(k+1))); 
        locs4minBased(k)=locs4minBased(k)+locs4Jitter(k)-1;

    end 

%get locations for Phase asymmetry calculation based on input (max or min
%based Phase asymmetry
if PhaminBased==true    
    locs4Phasym=locs4minBased;    
else
    locs4Phasym= locs4Jitter;
end

%calculate parameters
AP=P8_calculateRelPerturbation(peaks4Shimmer(1:end-1)-gawTotal(locs4minBased));
TP=P8_calculateRelPerturbation(diff(locs4Jitter));
if calculateSym==1   
    Phasym = P8_calculateAsym(locs4Phasym, gawL, gawR, PhaminBased);
else
    Phasym=NaN;
end
LF0=1./(diff(locs4Jitter)./Fs);
LF0t=locsRaw(1:end-1);
DR=gawTotal(locs4Jitter(1:end-1))-gawTotal(locs4minBased);
A=gawTotal(locs4Jitter(1:end-1));
OT=(locs4minBased-locs4Jitter(1:end-1)).*(1/Fs);
CT=(locs4Jitter(2:end)-locs4minBased).*(1/Fs);

end


function [Param] = P8_calculateRelPerturbation(A)

%Calculate amplitude or time periodicity
N=length(A);
Param=zeros(1,N-1);
for k=1:N-1
Param(k)=min([A(k),A(k+1)])/max([A(k),A(k+1)]);    
end

end


function [Param] = P8_calculatePerturbation(A)

%Calculate Jitter % and Shimmer % as in GAT
N=length(A);
Param=0;
for k=2:N
Param=Param+abs(A(k)-A(k-1));    
end
Param=((Param*(1/(N-1)))/((1/N)*sum(A)))*100;

end


function [Phasyms] = P8_calculateAsym(locs4Phasym, gawL, gawR, minBasedCycles)

%Calculate Average Phase Asymmetry as in GAT
N=length(locs4Phasym);
Phasyms=zeros(1,N-1);
for k=1:N-1
    
    if(minBasedCycles)
    	[~, leftminloc]=max(gawL(locs4Phasym(k):(locs4Phasym(k+1)-1)));
        [~, rightminloc]=max(gawR(locs4Phasym(k):(locs4Phasym(k+1)-1)));
    else
        [~, leftminloc]=min(gawL(locs4Phasym(k):(locs4Phasym(k+1)-1)));
        [~, rightminloc]=min(gawR(locs4Phasym(k):(locs4Phasym(k+1)-1)));
    end
    cyclelength = locs4Phasym(k+1)-locs4Phasym(k);
    %calculate Phase asymmetry
    Phasyms(k)= (leftminloc-rightminloc)/cyclelength;
   
end

end
