# Supplementary material for: Analysis of vibratory mode changes in symmetric and asymmetric activation of the canine larynx
Source: PLoS One. 2022 Apr 14;17(4):e0266910. doi: 10.1371/journal.pone.0266910 (PMC9009716; doi:10.1371/journal.pone.0266910)
Supplement: S2 File — (M) [file pone.0266910.s002.m]

function [modechanges, changedur, LF0median] = S2_detectModeChanges(LF0, sFactor, threshold)
%Detects sudden fundamental frequency changes based on LF0 inputs
%
%INPUT:
%   LF0         = relative fundamental frequency values
%   sFactor     = Smoothing factor, determines needed "abruptness" for a
%                 increase / decrease to be detected as mode change
%   threshold   = determines minimum frequency jump/drop for mode change
%
%OUTPUT:
%	modechanges = Starting positions (in LF0 vector) of mode changes
%   changedur   = Durations of mode changes
%   LF0median   = Median-filtered LF0 vector

if nargin < 2
    sFactor=5;
end
if nargin < 3
    threshold=50;
end

%median filtering to skip potential single outlier-cycles
LF0median=movmedian(LF0,2*sFactor);
L=length(LF0median);
modechanges=[];
changedur=[];


mc=0; %mode change starting position initialization
zp=0; %LF0 increase counter
zn=0; %RF decrease counter

for k=1:L-sFactor
    
    dur=min(sFactor,L-k);
    
    if(zp>0)
        %if the median LF0 signal has increased more than the threshold
        %value during the last dur samples, increase zp counter
        if ((LF0median(k+dur)-LF0median(k))>threshold)
             zp=zp+1;
        %if zp has steadily increased, mark as mode change
        elseif zp >= dur %only mark modechange if it has a minimum length            
            modechanges=[modechanges, mc];
            changedur=[changedur,zp];
            zp=0;
        %else reset zp    
        else
            zp=0;
            mc=0;
        end  
    end
    
    if(zn>0)
        %analogously, if the median LF0 signal has decreased more than the 
        %threshold value...
        if ((LF0median(k+dur)-LF0median(k))<-threshold)
            zn=zn+1;
        elseif zn >= dur 
            modechanges=[modechanges, mc];
            changedur=[changedur,zn];
            zn=0; 
        else
            zn=0;
            mc=0;
        end
    end
    
    
    %start mode change if median frequency changes by more than threshold 
    %over min distance dur (will only be finally added if increase /
    %decrease is consistent for several LF0 values
    if zp==0 && k > sFactor && (LF0median(k+dur)-LF0median(k))>threshold
           zp=1; 
           mc=k;     
    elseif zn==0 && k > sFactor && (LF0median(k+dur)-LF0median(k))<-threshold    
           zn=1;
           mc=k;
    end
    
end


end
