# Supplementary material for: Analysis of vibratory mode changes in symmetric and asymmetric activation of the canine larynx
Source: PLoS One. 2022 Apr 14;17(4):e0266910. doi: 10.1371/journal.pone.0266910 (PMC9009716; doi:10.1371/journal.pone.0266910)
Supplement: S3 File — All activation plot figures are available online at https://doi.org/10.5281/zenodo.5832024. (TXT) [file pone.0266910.s003.txt]

S3 File. Collection of all 732 parameter plots for 183 activation combinations with a minimum of phonation for the overly interested reader. All activation plot figures are available online at https://doi.org/10.5281/zenodo.5832024.
